# Supplementary material for: Serological investigation of asymptomatic cases of SARS-CoV-2 infection reveals weak and declining antibody responses
Source: Emerg Microbes Infect. 2021 May 18;10(1):905–12. doi: 10.1080/22221751.2021.1919032 (PMC8143642; doi:10.1080/22221751.2021.1919032)
Supplement: Sup_table_1-Peak_viral_Ct-asymptomatic_patients.xlsx [file TEMI_A_1919032_SM4523.xlsx]

## Sheet: Sheet1
Supplentary Table 1. Peak viral RNA Ct values of 24 asymptomatic patients during hospitalization. Detection target is ORF1b gene.
Patient No.	Viral Ct
P1	33.07
P2	33.18
P3	33.62
P4	33.67
P5	33.85
P6	34.14
P7	34.17
P8	34.22
P9	34.3
P10	34.36
P11	34.57
P12	34.92
P13	34.99
P14	35.27
P15	35.86
P16	35.89
P17	36.45
P18	37.36
P19	38.34
P20	38.5
P21	39.26
P22	39.42
P23	39.61
P24	39.65
